# Supplementary material for: Nutrient Intake and Status of German Children and Adolescents Consuming Vegetarian, Vegan or Omnivore Diets: Results of the VeChi Youth Study
Source: Nutrients. 2021 May 18;13(5):1707. doi: 10.3390/nu13051707 (PMC8157583; doi:10.3390/nu13051707)
Supplement: Supplementary file 1 [file nutrients-13-01707-s001.zip]

Archive with 1 entries (1 files):
- nutrients-1212933-supplementary.pdf
